# Supplementary material for: Integrin CD103 reveals a distinct developmental pathway of autoreactive thymocytes in TCR transgenic mice
Source: Nat Commun. 2025 Jul 18;16:6627. doi: 10.1038/s41467-025-61922-8 (PMC12274481; doi:10.1038/s41467-025-61922-8)
Supplement: Supplementary file 3 — Supplementary Data 1 [file 41467_2025_61922_MOESM3_ESM.xlsx]

## Sheet: Sheet1
Antibody (Clone and Catalogue Number)	Dilution
Anti-mouse TCRβ chain antibody (clone: H57-597) Alexa Fluor® 594, Biolegend, Cat#:109238	1:400
Anti-mouse TCRβ chain antibody (clone: H57-597) BD OptiBuild™ BV786,BD, Cat#: 742484	1:200
Anti-mouse TCRβ chain antibody (clone: H57-597) Brilliant Violet 421™, Biolegend, Cat#: 109230	1:200
Anti-mouse CD4 (clone: GK1.5) PE-Cyanine7, Tonbo, Cat#: 60-0041-U100	1:200
Anti-mouse CD4 (clone: RM4-5) BD Horizon™ BV786, BD, Cat#: 563727	1:400
Anti-mouse CD8α antibody (clone: 53-6.7), APC-eFluor™ 780, eBioscience™ Invitrogen, Cat#: 47-0081-82	1:200
Anti-mouse CD8α antibody (clone: 53-6.7) Brilliant Violet 785™, Biolegend, Cat#: 100750	1:200
Anti-mouse CD8α antibody (clone: 53-6.7) Biotin, BD, Cat#:553029	1:200
Anti-mouse CD24 antibody (clone: M1/69) Alexa Fluor® 594, Biolegend, Cat#:101834	1:200
Anti-mouse CD24 antibody (clone: M1/69) eFluor™ 450, eBioscience™ Invitrogen, Cat#: 48-0242-82	1:200
Anti-mouse CD24 antibody, (clone: M1/69) PE/Cyanine7, Biolegend, Cat#: 101822	1:200
Anti-mouse CD69 antibody (clone: H1.2F3) APC, Biolegend, Cat#: 104514	1:100
Anti-mouse CD69 antibody (clone: H1.2F3) PE, eBioscience™ Invitrogen, Cat#: 12-0691-82	1:400
Anti-mouse TCR Vα3.2 [b, c] antibody (clone: RR3-16) FITC, Biolegend, Cat#: 135404	1:100
Anti-mouse TCR Vβ11 antibody (clone: RR3-15) FITC, BD, Cat#: 553197	1:100
Anti-mouse CD103 (Integrin alpha E) antibody (clone: 2E7), PE, eBioscience™ Invitrogen, Cat#: 12-1031-83	1:100
Anti-mouse CD103 (Integrin alpha E) antibody (clone: 2E7), FITC, eBioscience™, Invitrogen, Cat#: 11-1031-85	1:100
Anti-mouse CD49d antibody (clone: R1-2) FITC, Biolegend, Cat#:103606	1:100
Anti-mouse CD49d (clone: 9C10) PE, BD, Cat#: 557420	1:100
Anti-mouse CD103 (Integrin alpha E) antibody (clone: 2E7) Alexa Fluor® 647, Biolegend, Cat#:121410	1:100
Anti-human/mouse integrin β7 antibody (clone: FIB504), PE, eBioscience™ Invitrogen, Cat#: 12-5867-42	1:100
Anti-human/mouse integrin β7 antibody (clone: FIB504) APC, Biolegend, Cat#: 321208	1:100
Anti-mouse CD29 (Integrin beta 1) antibody (eBioHMb1-1 (clone: HMb1-1)) APC, eBioscience™ Invitrogen, Cat#: 17-0291-82	1:100
Anti-mouse CD184 (CXCR4) antibody (clone: 2B11) PE, eBioscience™ Invitrogen, Cat#: 12-9991-82	1:100
Anti-mouse CD197 (CCR7) antibody (clone: 4B12) biotin, eBioscience™, Invitrogen, Cat#: 13-1971-82	2ul NEAT
Anti-mouse/human CD44 antibody (clone: IM7) Brilliant Violet 421™, Biolegend, Cat#: 103040	1:200
Anti-mouse/human CD44 antibody (clone: IM7) APC, Biolegend, Cat#: 103012	1:200
Anti-mouse CD62L antibody (clone: MEL-14) APC, Biolegend, Cat#: 104412	1:100
Anti-mouse CD279 (PD-1) antibody (clone: 29F.1A12) PE, Biolegend, Cat#: 135206	1:100
Anti-mouse CD5 antibody (clone: 53-7.3) FITC, eBioscience™ Invitrogen, Cat#: 11-0051-82	1:200
Anti-mouse CD5 antibody (clone: 53-7.3) APC, eBioscience™ Invitrogen, Cat#: 17-0051-82	1:800
Anti-mouse H-2Kb (clone: AF6-88.5) PE, BD, Cat#: 553570	1:100
Anti-mouse IFNγ antibody (clone: XMG1.2) PE-Cyanine7, eBioscience™ Invitrogen, Cat#: 25-7311-41	1:100
Anti-mouse IFNγ antibody (clone: XMG1.2) FITC, Tonbo, Cat#: 35-7311-U100	1:100
Anti-mouse RORγt antibody (clone: Q31-378) BD Horizon™ BV786, BD, Cat#: 564723	1:100
Anti-mouse CD16/CD32 antibody (Mouse BD Fc Block™) purified (clone: 2.4G2), BD, Cat#: 553142	1:100
Anti-mouse CD8α antibody (clone: 53-6.7) biotin, BD, Cat#: 553029	1:100
Anti-mouse CD45R/B220 antibody (clone: RA3-6B2) Biotin, BD, Cat#: 553086	1:200
Anti-mouse NK1.1 antibody (clone: 553165) PE, BD, Cat#: 553165	1:100
Anti-mouse NK1.1 antibody (clone: PK136) Biotin, BD, Cat#: 553163	1:200
Anti-mouse CD11b antibody (clone: M1/70) FITC, eBioscience™ Invitrogen, Cat#: 14-0112-82	1:100
Anti-mouse Ly-6G/Ly-6C antibody (clone: RB6-8C5), Biotin, eBioscience™ Invitrogen, Cat#: 13-5931-82	1:100
Anti-mouse γδ TCR antibody (clone: GL3) Biotin, BD, Cat#: 553176	1:100
Anti-mouse CD45R antibody (clone: RA3-6B2) Pacific Blue™, BD, Cat#: 558108	1:200
Anti-mouse CD25 antibody (clone: PC61.5) PE-Cyanine7, eBioscience™ Invitrogen, Cat#: 25-0251-82	1:100
Anti-mouse CD25 antibody (clone: PC61.5) PE, eBioscience™ Invitrogen, Cat#: 12-0251-82	1:100
Anti-mouse CD45 antibody (clone: 30-F11) APC-eFluor™ 780, eBioscience™ Invitrogen, Cat#: 47-0451-82	1:200
Anti-mouse CD326 (EpCAM) antibody (clone: G8.8) eFluor™ 450, eBioscience™ Invitrogen, Cat#: 48-5791-82	1:100
Anti-mouse/human Helios antibody (clone: 22F6) FITC, BioLegend, Cat#: 137204	1:100
Anti-mouse NK1.1 antibody (clone: PK136) PE-Cyanine7, eBioscience™ Invitrogen, Cat#: 25-5941-82	1:100
Anti-mouse γδ TCR antibody (clone: GL3) FITC, BD, Cat#: 553177	1:200
Anti-mouse CD127 antibody (clone: A7R34) FITC, eBioscience™ Invitrogen, Cat#: 11-1271-85	1:100
Anti-mouse CD124 antibody (clone: mIL4R-M1) PE, BD, Cat#: 552509	1:100
Anti-mouse CD132 antibody (clone: 4G3) PE, BD, Cat#: 554457	1:100
Anti-mouse CD122 (IL-2Rβ) antibody (clone: TM-β1) FITC, BioLegend, Cat#: 123208	1:100
Anti-rat CD90/mouse CD90.1 antibody (clone: OX7) FITC, BD, Cat#: 561973	1:100
Anti-mouse CD90.2 (Thy-1.2) antibody (clone: 53-2.1) APC-eFluor™ 780, eBioscience™ Invitrogen, Cat#: 47-0902-82	1:100
Anti-mouse CD8β.2 antibody (clone: 53-5.8) Pacific Blue™, BioLegend, Cat#: 140414	1:200
Anti-mouse CD324 antibody (E-Cadherin) (clone: DECMA-1) PE, BD, Cat#: 567052	1:100
Anti-mouse podoplanin antibody (clone: 8.1.1) PE, eBioscience™ Invitrogen, Cat#: 12-5381-82	1:100
Anti-mouse CD31 antibody (clone: 390) Alexa Fluor™ 647, Invitrogen Cat#: A14716	1:100
Anti-mouse Ikaros antibody (clone: 2A9) PE, Biolegend, Cat#: 653304	1:100
Anti-mouse Ly-6G/Ly-6C antibody (clone: RB6-8C5) Pacific Blue™, Invitrogen, Cat#: RM3028	1:100
Anti-mouse Ly-6G/Ly-6C antibody (clone: RB6-8C5) Biotin, eBioscience™ Invitrogen, Cat#: 13-5931-82	1:400
Anti-mouse CD11b antibody (clone: M1/70) PE, eBioscience™, Invitrogen, Cat#: 12-0112-82	1:100
Anti-mouse CD11b antibody (clone: M1/70) Biotin, eBioscience™, Invitrogen, Cat#: 13-0112-82	1:400
CaspGLOW™ Fluorescein Active Caspase-3 Staining Kit, Invitrogen, 88-7004	1ul NEAT
Streptavidin, Alexa Fluor™ 594 conjugate, Invitrogen, Cat#: S11227	1:100
