# Supplementary material for: Integrin CD103 reveals a distinct developmental pathway of autoreactive thymocytes in TCR transgenic mice
Source: Nat Commun. 2025 Jul 18;16:6627. doi: 10.1038/s41467-025-61922-8 (PMC12274481; doi:10.1038/s41467-025-61922-8)
Supplement: Supplementary file 6 — Source Data [file 41467_2025_61922_MOESM6_ESM.zip › Source Data_Main Figures.xlsx]

## Sheet: Main Figure 1
Figure 1B					Figure 1C					Figure 1C					Figure 1D
	Total thymocyte number					DN thymocytes frequency					DN thymocytes cell number					TCRβ+ DN thymocyte frequency
Experiment	WT	AND	2D2TG		Experiment	WT	AND	2D2TG		Experiment	WT	AND	2D2TG		Experiment	AND	2D2TG
NL174	137	78	48		NL174	4.77	8.57	11.7		NL174	6.5349	6.6846	5.616		NL174	54.1	89.3
NL217	71.6	47.9	33.4		NL217	8.5		16.5		NL217	6.086		5.511		NL261	53.6	97.1
NL221	116	47.2			NL221	5.49	6.41			NL221	6.3684	3.02552			NL84	43.9	85
NL254	159	44			NL254	5.49	10.3			NL254	8.7291	4.532			NL217	39.1	92.6
NL261	132	43	52.2		NL261	2.86	8.55	11.2		NL261	3.7752	3.6765	5.8464		n=4 exp	4	4	mice
NL391	110.2	49.97	61.465		NL391	3.65	6.66	15		NL391	4.0223	3.29802	9.21975
NL391	100.7	52.345	66.595		NL391	4.15	9.97	14.1		NL391	4.17905	5.2188	9.38989
NL394	91.2	47.215	44.27		NL394	4.13	9.12	13.1		NL394	3.76656	4.30601	5.79937
NL394	106.4	60			NL394	3.41	9.04			NL394	3.62824	5.424
NL419		57	67		NL419		7.48	9.52		NL419		4.2636	6.3784
NL421	113		81.4		NL421	4.42		7.73		NL421	4.9946		6.29222
NL421	98.8				NL421	3.96				NL421	3.91248
NL424	283		24.6		NL424	2.66		6.7		NL424	7.5278
NL424	138				NL424	3.33				NL424	4.554
NL424	217				NL424	2.74				NL424	5.9458
NL425	104		86.5		NL425	3.26		6.62		NL425	3.3904		5.7263
NL425	96.2		54.5		NL425	3.8		13		NL425	3.6556		7.085
NL425			62.2		NL425			16.9		NL425			10.5118
n=11 exp	16	10	12	mice	n=11 exp	16	9	12	mice	n=11 exp	16	9	11	mice
Figure 1G					Figure 1G					Figure 1G
	TCRβhi DP frequency					TCRβhi CD4SP frequency					TCRβhi DN frequency
Experiment	WT	AND	2D2TG		Experiment	WT	AND	2D2TG		Experiment	WT	AND	2D2TG
NL174	9.9	29.1	39.2		NL174	65	48.7	40.3		NL174	2.42	8.21	14.1
NL217	11.8	5.22	17.1		NL217	68.5	84.8	61		NL217	3.94	7.79	17.1
NL221	7.63	8.53			NL221	75.3	83.6			NL221	4.21	4.59
NL254	7.986	4.93			NL254	77	85.8			NL254	1.5	5.78
NL261	6.18	5.93	18.7		NL261	76.1	85.9	56		NL261	0.77	4.65	17.6
NL391	9.69	12.7	25.9		NL391	70.6	73.2	74.3		NL391	0.49	2.5	9.48
NL391		20.4	17.5		NL391		88.1	66.9		NL391		3.98	10.2
NL394	10.7	5.33	26.8		NL394	65.7	87.3	50.5		NL394	0.57	3.46	13.3
NL394	10.1	9.2			NL394	77.7	81.1			NL394	0.76	4.03
NL419		11.1	35.4		NL419		82.5	49.4		NL419		3.98	10.5
NL421	12.7		34.3		NL421	65.8		52.6		NL421	1.71		8.59
NL421	11.7				NL421	68.2				NL421	1.69
NL424	10.8		36.3		NL424	68.5		51.1		NL424	1.2		14
NL424	9.7				NL424	72.5				NL424	1.01
NL424	11.8				NL424	67.6				NL424	1.1
NL425	12.5		41.6		NL425	66.7		43.8		NL425	0.8		9.6
NL425	10.2		29.1		NL425	71.3		48.6		NL425	0.74		16.8
NL425			31.6		NL425			40.1		NL425			23.1
n=11 exp	15	10	12	mice	n=11 exp	15	10	12	mice	n=11 exp	15	10	12
														mice

## Sheet: Main Figure 2
	Figure 2C						Figure 2D					Figure 2E
		Total thymocyte number						DP Frequency					CCR7hi TCRβhi Frequency
	Experiment	WT	2D2TG	2D2CD103B7Tg			Experiment	WT	2D2TG	2D2CD103B7Tg		Experiment	WT	2D2TG	2D2CD103B7Tg
	NL174	137	48				NL217	67.1	27.7	36.1		NL425	5.26	22.3	18.5
	NL391	132	52.2	31.7			NL261	87	45.8	14.8		NL425	5.73	27.6
	NL391	110.2	61.465				NL421	88	51.9	52.4		NL425		22
	NL394	100.7	66.595				NL424	90.2	60.1	58.9		NL424	4.24	25.5	20.3
	NL394	91.2	44.27				NL425	86.1	65.7	61.7		NL424	4.18		20.3
	NL421		67				NL452	89.9	36.9	53.4		NL424	3.19		25.2
	NL421	113	81.4				n=6 exp	6	6	6	mice	NL424			19.2
	NL421	98.8										NL421	3.59	35	18
	NL424	283	24.6	44.9			Figure 2D					NL421	2.66		19
	NL424	138		46.5				CD4SP Frequency				NL421			9.11
	NL424	217		40.5			Experiment	WT	2D2TG	2D2CD103B7Tg		n=3 exp	7	5	8	mice
	NL425	104	86.5	31.2			NL217	16.2	51.4	32.7
	NL425	96.2	54.5	23.7			NL261	4.93	35	28.2
	NL425		62.2				NL421	4.79	38.2	24.7		Figure 2F
	n=6 exp	12	11	6	mice		NL424	5	29.4	23			M1 frequency
							NL425	8.12	32.8	23.5		Experiment	2D2TG	2D2CD103B7Tg
							NL452	4.49	51.9	24.8		NL69	25.7	10.6
							n=6 exp	6	6	6	mice	NL69		9.45
												NL73	20	2.24
												NL73		2.37
							Figure 2D					NL84	19.3	1.7
								DN Frequency				n=3 exp	3	5	mice
							Experiment	WT	2D2TG	2D2CD103B7Tg
							NL217	8.5	16.5	22.1
							NL261	2.86	11.2	25.3
							NL421	4.42	7.73	17
							NL424	2.66	6.7	10.3
							NL425	3.26	6.62	8.92
							NL452	3.07	7.33	12.3
							n=6 exp	6	6	6	mice

## Sheet: Main Figure 3
	Figure 3A					Figure 3C						Figure 3G				Figure 3H
		CCR7int frequency					CD69-CCR7int frequency						Active caspase 3+				POP VI
	Experiment	WT	2D2TG	2D2CD103B7Tg		Experiment	WT	2D2TG	2D2CD103B7Tg			Experiment	POP V CD4	POP VI DN		Experiment	WT	CD103KO
	NL425	3.16	14.2	30.1		NL452	0.58	6.07	16.4			NL482	2.37	16.6		11/19/24	9.2	4.7
	NL425	3.14	19.6			NL425	0.61	4.08	9.66			NL486	1.43	9.84		12/04/24	8.9	5.1
	NL425		23.3			NL425	0.51	7.58				NL486	1.32	11.4				6.2
	NL424	1.58	10.5	21.4		NL425		10.7				NL491	4.51	16		1/14/25	10.9	7.85
	NL424	1.73		17.9		NL424	0.45	5.8	13.7			NL491	3.25	11.5		1/14/25	11.8	7.04
	NL424	1.54		16.6		NL424	0.42		10.9			n=3 exp	5	5	mice	2/19/25	6.18	6.6
	NL424			17.7		NL424	0.4		9.48							2/19/25	6.3
	NL421	1.47	10.1	22		NL424			9.32							n=4 exp	6	6	mice
	NL421	1.51		20.5		NL421	0.61	6.31	19.2
	NL421			19.6		NL421	0.54		18.5
	NL419	1.71	12.4	18.3		NL421			11.2
	n=4 exp	8	6	9	mice	n=4 exp	8	6	9	mice

## Sheet: Main Figure 4
	Figure 4A				Figure 4A				Figure 4C				Figure 4C				Figure 4H
		DN frequency				Total thymocyte number				DN frequency				Total thymocyte number				POP VI Frequency
	Experiment	AND	ANDCD103B7Tg		Experiment	AND	ANDCD103B7Tg		Experiment	OTII	OTIICD103B7Tg		Experiment	OTII	OTIICD103B7Tg			WT	HY male
	NL217	10.7	18.7		NL217	47.9	9.69		NL169	10.5	21.3		NL169	29	18		NL496	1.2	59.5
	NL221	6.41	14.5		NL221	47.2	29.6		NL174	15.8			NL174	44			NL498	2.47	58.2
	NL221		13.6		NL221		24.1		NL204	16.2			NL204	24.2				2.19
	NL254	10.3	17.1		NL254	44	20.4		NL204	17.9			NL204	19.4			CL968	2.43	29
	NL254		15.7		NL254		33.1		NL221	14.6	26.1		NL221	27.4	9.61			2.31	50.9
	NL261	8.55	7.45		NL261	43	18.1		NL261	10.7	21.7		NL261	27.5	16.6			1.86
	n=4 exp	4	6	mice	n=4 exp	4	6	mice	NL394	17.8	31.8		NL394	19.855	6.75		n=3 exp	6	4	mice
									NL419	16.4	24.9		NL419	21	8.6
									NL421	15.8	28.6		NL421	28.5	11.3
									n=8 exp	9	6	mice	n=8 exp	9	6	mice

## Sheet: Main Figure 5
	Figure 5C						Figure 5E					Figure 5G					Figure 5H					Figure 5I
		CXCR4 expression						CXCR4 expression					RORγt expression					Helios expression					Ikaros expression
		WT	OTII	AND	2D2			WT	2D2TG	2D2CD103B7Tg		Experiment	WT	2D2TG	2D2CD103B7Tg		Experiment	WT	2D2TG	2D2CD103B7Tg		Experiment	WT	2D2TG	2D2CD103B7Tg
	Exp1	125	82.9	97.3	51.3		Exp1		21.7	8.34		NL463	127.78	86.88	74.78		NL463	20.9	47.2	82.7		NL463	494.68	653.68	725.68
	Exp2	128	89.7	111	61.5		Exp1	87	39.5	24.4		NL463		113.78	61.98		NL463		54.4	72.1		NL463		756.68	701.68
	Exp3	188	127	95.4	39.5		Exp1	108				NL425	179	173	106		NL468	17	36.1	68.7		NL468	547.96	754.96	888.96
	Exp3	149	81.2				Exp2	125	59.5			NL425	152	162			NL468		35	70.3		NL468		753.96	884.96
	n=3 exp	4	4	3	3	mice	Exp2	182				NL425		155			NL468		47.5			NL468		862.96
							Exp3	143	47.2			NL424	138.01	106.01	89.51		NL468		40.3			NL468		809.96
							Exp4	97.6	33.5	16.4		NL424	125.01		100.01		NL476	21.4	33.1			n=2 exp	2	6	4	mice
							Exp4		15.4	11.9		NL424	130.01		90.71		NL476	21.4	34.5
							Exp4			11.2		NL424			76.61		NL476		36.2
							Exp4			1.7		NL421	135.21	107.21	103.21		NL476		34.8
							Exp5	106	25.1	16.9		NL421	134.21		111.21		n=3 exp	4	10	4	mice
							Exp5			17.3		NL421			97.21
							n=5 exp	7	7	8	mice	NL419	103.38	81.28	77.28
												n=5 exp	9	8	11	mice
	Figure 5J					Figure 5K						Figure 5L
		CXCR4 expression					CXCR4 expression															Figure 5M
	Experiment	WT CD4Cre	Ikaros Fl CD4 Cre			Experiment	WT	2D2	OTII	AND		Experiment	WT		OTII		AND		2D2				CXCR4 expression
	NL488	19.8	33.4			NL419	1	4.39	1.25	2.598			CXCR4	TCRb	CXCR4	TCRb	CXCR4	TCRb	CXCR4	TCRb			WT		2D2TG		2D2CD103B7Tg
	NL488		29.4			NL421	1.07	6.12	1.297			NL217	125	23.6	82.9	28.9	97.3	75.2	51.3	114			4DEG	37DEG	4DEG	37DEG	4DEG	37DEG
	NL478	23.1	32.4			NL421	1					NL204			81.2	27.3						NL422	65	76.9	13.5	51.4	4.7	22
	n=2 exp	2	3	mice		NL261	1	3.68	1.375	2.32		NL174	128	23	89.7	25.2	111	69.9	61.5	117		NL422					5	22.4
						NL394	1	4.189	1.467	2.88		NL269	188	57.7	127	74.1						NL422					5.4	24.5
						NL394				3.058		NL84					95.4	113	39.5	160		NL424	42.7	66	16.8	41.9	5.3	19.1
						n=4 exp	5	4	4	4	mice	n=5 exp	3	3	4	4	3	3	3	3	mice	NL424	40.3	62.4			5.6	19.5
																						NL424	37	59.1			4.5	23
																						NL424					4.8	20.2
																						NL425	38.21	56.21	7.91	33.21	1.11	13.21
																						NL425	39.41	60.21	6.21	26.41
																						NL425			6.71	27.81
																						n=3 exp	6	6	5	5	8	8	mice

## Sheet: Main Figure 6
	Figure 6D
		Medulla to cortex ratio
		2D2TG	2D2CD103B7Tg
	Exp 1	0.254658	0.049329
	Exp 2	0.255202	0.057375

## Sheet: Main Figure 7
	Figure 7A							Figure 7A							Figure 7D						Figure 7D
		LN T cell frequency							LN T cell number							LN DN T cell frequency						LN DN T cell number
	Experiment	WT	2D2TG	2D2CD103Tg	2D2CD103B7Tg			Experiment	WT	2D2TG	2D2CD103Tg	2D2CD103B7Tg			Experiment	WT	2D2TG	2D2CD103Tg	2D2CD103B7Tg		Experiment	WT	2D2TG	2D2CD103Tg	2D2CD103B7Tg
	NL421				38.2			NL419		37.8		14.558			NL419		5.88		4.82		NL419		2.22264		0.701696
	NL424	58.8	62.8		50.9			NL421	29.3733	41.5905		40.248			NL421	0.72	5.1		2.48		NL421	0.211	2.12109		0.99815
	NL424	59.8			40.2			NL421	29.707			29.3184			NL421	0.68			2.04		NL421	0.202008			0.597924
	NL424	54.4			52.7			NL421				19.291			NL421				1.37		NL421				0.264273
	NL424				49.1			NL424	20.4036	40.8828		26.9261			NL424	0.73	4.88		3.16		NL424	0.14892	1.99494		0.85
	NL425	56.9	63.4	54.5	46.6			NL424	14.2922			29.8284			NL424	0.63			4.23		NL424	0.090027			1.26
	NL425	61.3	62.2	46.4				NL424	16.4288			27.5621			NL424	0.94			3.58		NL424	0.154431			0.986648
	NL425		64.3	48.5				NL424				36.0394			NL424				2.91		NL424				1.04875
	NL425			43.3				NL425	27.4827	28.9104	24.6885	21.0632			NL425	0.87	1.91	3.56	3.42		NL425	0.239	1.41899	0.878911	0.72
	n=3 exp	5	4	4	6	mice		NL425	33.3472	27.8034	27.3296				NL425	0.94	12.8	4.63			NL425	0.313	3.5584	1.26
								NL425		39.4159	28.615				NL425		9.62	3.41			NL425		3.79	0.97
								NL425			40.0525				NL425			3.45			NL425			1.38
								n=4 exp	7	6	4	9	mice		n=4 exp	7	6	4	9	mice	n=4 exp	7	6	4	9	mice
	Figure 7B							Figure 7B							Figure 7E						Figure 7E
		LN CD4 T cell frequency							LN CD4 T cell number							IFNγ+ LN DN T cell frequency						IFNγ+ LN DN T cell number
	Experiment	WT	2D2TG	2D2CD103Tg	2D2CD103B7Tg			Experiment	WT	2D2TG	2D2CD103Tg	2D2CD103B7Tg			Experiment	2D2TG	2D2CD103B7Tg				Experiment	2D2TG	2D2CD103B7Tg
	NL419		94.3		96.4			NL419		35.6454		14.0619			NL419	17.9	22				NL419	0.39738	0.154
	NL421	54.1	90.7		94.3			NL421	15.891	37.7226		37.9539			NL421	9.42	11.2				NL421	0.1997	0.111776
	NL421	52.4			96.5			NL421	15.5665			28.2923			NL421		17.5				NL421		0.10463
	NL421				96.1			NL421				18.5387			NL421		16.7				NL421		0.044088
	NL424	61.5	85.8		93.8			NL424	12.5482	35.0774		25.2567			NL424	7.68	14.8				NL424	0.1531	0.1258
	NL424	61.1			92.6			NL424	8.73253			27.6211			NL424		13.6				NL424		0.17136
	NL424	57.4			94.6			NL424	9.43013			26.0737			NL424		23.4				NL424		0.2308
	NL424				94.8			NL424				34.1654			NL424		14.3				NL424		0.148
	NL425	54	93.3	96.9	92.9			NL425	14.84	26.97	23.923	19.5677			NL425	19.4	16.9				NL425	0.27354	0.12168
	NL425	53.8	83.9	93.9				NL425	17.94	23.327	25.66				NL425	13.3					NL425	0.473214
	NL425		87.3	95				NL425		34.41	27.18				NL425	13.7					NL425	0.51923
	NL425			95				NL425			38.049				n=4 exp	6	9	mice			n=4 exp	6	9	mice
	n=4 exp	7	6	4	9	mice		n=4 exp	7	6	4	9	mice
	Figure 7C							Figure 7C							Figure 7F
		Memory CD4 T cell frequency							Memory CD4 T cell number							Thy1.2+ LN CD4 T cell frequency
	Experiment	WT	2D2TG	2D2CD103Tg	2D2CD103B7Tg			Experiment	WT	2D2TG	2D2CD103Tg	2D2CD103B7Tg				2D2TG	2D2CD103B7Tg
	NL419		4.95		5.66			NL419		1.76445		0.795902				10.7	5.31
	NL421	7.44	3.9		6.61			NL421	1.18	1.47		2.508				13.3	4.24
	NL421	8.57			3.79			NL421	1.33			1.07219				13.2
	NL421				4.78			NL421				0.8857			n=5 exp	3	2	mice
	NL424	6.23	4.85		5			NL424	0.78	1.7		1.2625
	NL424	5.41			7.57			NL424	0.47			2.09
	NL424	8.97			4.11			NL424	0.845			1.07
	NL424				6.53			NL424				2.23
	NL425	12	2.78	4.1	9.38			NL425	1.7808	0.749	0.98	1.835
	NL425	7.45	4.17	7.04				NL425	1.33653	0.972	1.806
	NL425		3.72	7.5				NL425		1.27968	2.0385
	NL425			6.31				NL425			2.40089
	n=4 exp	7	6	4	9	mice		n=4 exp	7	6	4	9	mice

## Sheet: Fig 7_EAE
Figure 7H
	Days post-immunization	EAE clinical scores: 2D2 WT → WT (n=34)
	0	0	0	0	0	0	0	0	0	0	0	0	0	0	0	0	0	0	0	0	0	0	0	0	0	0	0	0	0	0	0	0	0	0	0
	1	0	0	0	0	0	0	0	0	0	0	0	0	0	0	0	0	0	0	0	0	0	0	0	0	0	0	0	0	0	0	0	0	0	0
	2	0	0	0	0	0	0	0	0	0	0	0	0	0	0	0	0	0	0	0	0	0	0	0	0	0	0	0	0	0	0	0	0	0	0
	3	0	0	0	0	0	0	0	0	0	0	0	0	0	0	0	0	0	0	0	0	0	0	0	0	0	0	0	0	0	0	0	0	0	0
	4	0	0	0	0	0	0	0	0	0	0	0	0	0	0	0	0	0	0	0	0	0	0	0	0	0	0	0	0	0	0	0	0	0	0
	5	0	0	0	0	0	0	0	0	0	0	0	0	0	0	0	0	0	0	0	0	0	0	0	0	0	0	0	0	0	0	0	0	0	0
	6	0	0	0	0	0	0	0	0	0	0	0	0	0	0	0	0	0	0	0	0	0	0	0	0	0	0	0	0	0	0	0	0	0	0
	7	0	0	0	0	0	0	0	0	0	0	0	0	0	0	0	0	0	0	0	0	0	0	0	0	0	0	0	0	0	0	0	0	0	0
	8	0	0	0	0	0	0	0	0	0	0	0	0	0	0	0	0	0	0	0	0	0	0	0	0	0	0	0	0	0	0	0	0	0	0
	9	0	0	0	0	0	0	0	0	0	0	0	0	0	0	0	0	0	0	0	0	0	0	0	0	0	0	0	0	0	0	0	0	0	0
	10	0	0	0	0	0	0	0	0	0	0	0	0	0	0	0	0	0	0	0	0	0	0	0	0	0	0	0	0	0	0	0	0	0	0
	11	0	0	0	0	0	0	0	0	0	0	0	0	0	0	0	0	0	0	0	0	0	0	0	0	0	0	0	0	0	0	0	0	0	0
	12	0	0	0	0	0	0	0	0	0	0	0	0	0	0	0	0	0	0	0	0	0	0	0	0	0	0	0	0	0	0	0	0	0	0
	13	0	0	0	0	0	0	0	0	0	0	0	0	0	0	0	0	0	0	0	0	0	0	0	0	0	0	0	0	0	0	0	0	0	0
	14	0	0	0	0	0	0	0	0	0	0	0	0	0	0	0	0	0	0	0	1	1	0	0	0	0	0	0	0	0	0	0	0	0	0
	15	2.5	0	0	0	0	2.5	0	0	0	0	0	0	0	0	0	0	0	0	0	2	1	0	0	0	0	0	0	0	0	0	0	0	0	0
	16	1	0	0	0	0	3	0	0	0	0	0	0	0	0	0	0	0	0	0	2	2	0	0	0	0	0	0	0	0	1	0	0	0	0
	17	1	0	0	0	0	3	1	0.5	0	0	0	0	0	0	1	0	0	0	0	2.5	1	0	0	0	0	0	0	0	0	1	0	0	0	0
	18	2	0	0	0	0	3	2	1	0	0	0	0	0	0	1	0	0	0	0	2.5	2	0	0	0	0	0	0	0	0	1	0	0	0	0
	19	2	0	0	0	0	3	2	1	0	0	0	0	0	0	2	1	0	0	0	3	2	0	0	0	0	0	0	0	0	1	0	0	0	0
	20	2.5	0.5	0	0	0	3.5	2	2	0	0	3	1	0	0	2.5	1	0	0	0	3	2	0	0	0	0	0	0	0	0	2.5	0	0	0	0
	21	3	1	0	0	0	3.5	2.5	1.5	0	0	3	2.5	1	0	2.5	1	0	0	0	3	2	0	0	0	0	0	0	0	0	2.5	0	0	0	0
	22	3	1	0	0	0	3.5	2.5	1.5	0	0	3	3	2	0	2.5	1	0	0	0	3	2	0	0	0	0	0	0	0	0	2.5	0	0	0	0
	23	3	1	0	0	0	3.5	3	2	0	0	3	2.5	2	0	2.5	1	0	0	0	3	2	0	0	0	0	0	0	0	0	2.5	0	0	0	0
	24	3	2.5	1	0.5	0	3.5	3	2	0	0	3	3	2.5	1	3	2.5	0	0	0	3	2	0	0	0	0	0	0	0	0	2.5	1	0	0	0
	25	3	2.5	1	1	0	3.5	3	3	0	0	3	3	3	0.5	3	2.5	0	0	0	3	2	0	0	0	0	0	0	0	0	2.5	1	0	0	0
	26	3.5	3	1.5	1	0	3.5	3	3	0	0	3	3	3	1	3	2.5	0	0	0	3	2	1	0	0	0	0	0	0	0	2.5	1	0	0	0
	27	3.5	3	2.5	2	0	3.5	3	3	0	0	3	3	3	2	3	2.5	0	0	0	3	2	1	0	0	0	0	0	0	0	3	1	0	0	0
	Days post-immunization	EAE clinical scores: 2D2 CD103 Tg → WT (n=25)
	0	0	0	0	0	0	0	0	0	0	0	0	0	0	0	0	0	0	0	0	0	0	0	0	0	0			Figure 7I
	1	0	0	0	0	0	0	0	0	0	0	0	0	0	0	0	0	0	0	0	0	0	0	0	0	0			Cumulative incidence
	2	0	0	0	0	0	0	0	0	0	0	0	0	0	0	0	0	0	0	0	0	0	0	0	0	0				2D2 WT			2D2.CD103Tg
	3	0	0	0	0	0	0	0	0	0	0	0	0	0	0	0	0	0	0	0	0	0	0	0	0	0		Exp 1		0.684211	(n=19)		0.2	(n=10)
	4	0	0	0	0	0	0	0	0	0	0	0	0	0	0	0	0	0	0	0	0	0	0	0	0	0		Exp 2		0.333	(n=15)		0	(n=15)
	5	0	0	0	0	0	0	0	0	0	0	0	0	0	0	0	0	0	0	0	0	0	0	0	0	0
	6	0	0	0	0	0	0	0	0	0	0	0	0	0	0	0	0	0	0	0	0	0	0	0	0	0
	7	0	0	0	0	0	0	0	0	0	0	0	0	0	0	0	0	0	0	0	0	0	0	0	0	0
	8	0	0	0	0	0	0	0	0	0	0	0	0	0	0	0	0	0	0	0	0	0	0	0	0	0
	9	0	0	0	0	0	0	0	0	0	0	0	0	0	0	0	0	0	0	0	0	0	0	0	0	0
	10	0	0	0	0	0	0	0	0	0	0	0	0	0	0	0	0	0	0	0	0	0	0	0	0	0
	11	0	0	0	0	0	0	0	0	0	0	0	0	0	0	0	0	0	0	0	0	0	0	0	0	0
	12	0	0	0	0	0	0	0	0	0	0	0	0	0	0	0	0	0	0	0	0	0	0	0	0	0
	13	0	0	0	0	0	0	0	0	0	0	0	0	0	0	0	0	0	0	0	0	0	0	0	0	0
	14	0	0	0	0	0	0	0	0	0	0	0	0	0	0	0	0	0	0	0	0	0	0	0	0	0
	15	0	0	0	0	0	0	0	0	0	0	0	0	0	0	0	0	0	0	0	0	0	0	0	0	0
	16	0	0	0	0	0	0	0	0	0	0	0	0	0	0	0	0	0	0	0	0	0	0	0	0	0
	17	0	0	0	0	0	1	0	0	0	0	0	0	0	0	0	0	0	0	0	0	0	0	0	0	0
	18	0	0	0	0	0	1	0	0	0	0	0	0	0	0	0	0	0	0	0	0	0	0	0	0	0
	19	0	0	0	0	0	1	0	0	0	0	0	0	0	0	0	0	0	0	0	0	0	0	0	0	0
	20	0	0	0	0	0	1	0	0	0	0	0	0	0	0	0	0	0	0	0	0	0	0	0	0	0
	21	0.5	0	0	0	0	1	0	0	0	0	0	0	0	0	0	0	0	0	0	0	0	0	0	0	0
	22	1	0	0	0	0	2	0	0	0	0	0	0	0	0	0	0	0	0	0	0	0	0	0	0	0
	23	1	0	0	0	0	2	0	0	0	0	0	0	0	0	0	0	0	0	0	0	0	0	0	0	0
	24	1	0	0	0	0	2.5	0	0	0	0	0	0	0	0	0	0	0	0	0	0	0	0	0	0	0
	25	1	0	0	0	0	3	0	0	0	0	0	0	0	0	0	0	0	0	0	0	0	0	0	0	0
	26	1	0	0	0	0	3	0	0	0	0	0	0	0	0	0	0	0	0	0	0	0	0	0	0	0
	27	2	0	0	0	0	3	0	0	0	0	0	0	0	0	0	0	0	0	0	0	0	0	0	0	0
