# Supplementary material for: Integrin CD103 reveals a distinct developmental pathway of autoreactive thymocytes in TCR transgenic mice
Source: Nat Commun. 2025 Jul 18;16:6627. doi: 10.1038/s41467-025-61922-8 (PMC12274481; doi:10.1038/s41467-025-61922-8)
Supplement: Supplementary file 6 — Source Data [file 41467_2025_61922_MOESM6_ESM.zip › Source Data_Suppl Figures.xlsx]

## Sheet: Sup Figs
	Suppl Fig 1B						Suppl Fig 3B
		DP thymocytes frequency					SM					M1				M2
	Experiment	WT	AND	2D2			WT	18.8	24.8	17.2	19.4	42.3	42.3	37.8	39	32.9	24.6	38.4	35.8
	NL174	81.4	63.9	57.9			2D2Tg	9.47	7.65	7.91	4.64	22.5	27.8	21.9	6.51	59.7	51.1	61	76.2
	NL261	87	39.6	45.8
	NL84	86.3	59.1	47.7
	NL84		46
	NL217	67.1	18.6	27.7
	NL20	85.3					Suppl Fig 5C
	NL21	87		33.8				IFNγ+ LN CD4 T cells frequency
	NL21			45.4			Experiments	WT	2D2TG	2D2CD103TG	2D2CD103B7TG
	NL47	86.3		58.2			NL419		1.08		3
	NL65	86.6		43.3			NL421	1.92	1.19		3.36
	NL65			51			NL421	1.9			2.26
	NL169	86					NL421				2.77
	NL204	72.9					NL424	1.14	1.85		1.33
	NL254	76.6	20				NL424	1.13			4.23
	NL111	84.5		56.5			NL424	1.85			1.41
	NL83	81.5		48.3			NL424				2.48
	NL73	82.8		29.9			NL425	3.83	0.95	2.07	2.9
	NL221	73.9	21.2				NL425	2.2	1	3.25
	NL74	79.5					NL425		1.31	2.9
	n=16 exp	16	7	12	mice		NL425			2
							n=4 exp	7	6	4	9	mice
